# Supplementary material for: A Conceptual Bi-Dimensional Risk Assessment Framework in Bleeding Peptic Ulcers
Source: J Clin Med. 2026 May 30;15(11):4231. doi: 10.3390/jcm15114231 (PMC13257769; doi:10.3390/jcm15114231)
Supplement: Supplementary file 1 [file jcm-15-04231-s001.zip]

Archive with 1 entries (1 files):
- jcm-4281496-supplementary.pdf
